# Supplementary material for: Reduction of Obesity and Insulin Resistance through Dual Targeting of VAT and BAT by a Novel Combination of Metabolic Cofactors
Source: Int J Mol Sci. 2022 Nov 29;23(23):14923. doi: 10.3390/ijms232314923 (PMC9738317; doi:10.3390/ijms232314923)
Supplement: Supplementary file 1 [file ijms-23-14923-s001.zip]

Archive with 1 entries (1 files):
- ijms-1955203-supplementary.pdf
